# Supplementary material for: The prevalence of rodent-borne zoonotic pathogens in the South Gobi desert region of Mongolia
Source: Infect Ecol Epidemiol. 2023 Oct 19;13(1):2270258. doi: 10.1080/20008686.2023.2270258 (PMC10588514; doi:10.1080/20008686.2023.2270258)
Supplement: Supplemental Material [file ZIEE_A_2270258_SM4407.zip]

Archive with 2 entries (2 files):
- Supplement_Appendix_S1.docx
- Supplement_Table_S1.docx
